# Supplementary material for: Acute infection with the U.S. isolate of Theileria orientalis genotype Ikeda is associated with decreased hematocrit and erythrocyte counts in experimentally infected cattle
Source: Front Vet Sci. 2026 Apr 10;13:1768408. doi: 10.3389/fvets.2026.1768408 (PMC13106022; doi:10.3389/fvets.2026.1768408)
Supplement: Supplementary file 2 [file Table_1.XLSX]

## Sheet: Sheet1
End-Point MPSP PCR	calf #1	calf #2	calf #3	calf #4	calf #5	calf #6
Week 0	Negative	Negative	Negative	Negative	Negative	Negative
Week 1	Negative	Negative	Negative	Negative	Negative	Negative
Week 2	Negative	Negative	Negative	Negative	Negative	Negative
Week 3	Negative	Negative	Positive	Positive	Positive	Positive
Week 4	Negative	Negative	Positive	Positive	Positive	Positive
Week 5	Positive	Negative	Positive	Positive	Positive	Positive
Week 6	Positive	Positive	Positive	Positive	Positive	Positive
Week 7	Positive	Positive	Positive	Positive	Positive	Positive
Week 8	Positive	Positive	Positive	Positive	Positive	Positive
Week 10				Positive	Positive	Positive
Week 11				Positive	Positive	Positive
Week 12				Positive	Positive	Positive
Week 13				Positive	Positive	Positive
Week 14				Positive	Positive	Positive
Week 15				Positive	Positive	Positive
Week 16				Positive	Positive	Positive
Week 17				Positive	Positive	Positive
Week 18				Positive	Positive	Positive
Week 19				Positive	Positive	Positive
Week 20				Positive	Positive	Positive
