# Supplementary material for: Acute infection with the U.S. isolate of Theileria orientalis genotype Ikeda is associated with decreased hematocrit and erythrocyte counts in experimentally infected cattle
Source: Front Vet Sci. 2026 Apr 10;13:1768408. doi: 10.3389/fvets.2026.1768408 (PMC13106022; doi:10.3389/fvets.2026.1768408)
Supplement: Supplementary file 3 [file Table_2.XLSX]

## Sheet: Sheet1
week	Calf #1	Calf #2	Calf #3	Calf #4	Calf #5	Calf #6
0	38.4	33.6	33.9	35.1	27.7	34.6
1	34.1	38	35.3	40.6	31.1	34.9
2	36.7	37.7	36.2	34.6	29.6	31.9
3	35.8	30.3	32.3	31.8	26.3	32
4	29.3	29.1	31.3	33.2	27	34.4
5	36.6	29.7	34.5	34.1	27.4	31.4
6	35	29.9	30.8	31.6	28.2	29.4
7	31	27.1	24.5	32.5	24.6	29.3
8	30.3	32.3	25.3	34	26.9	27.8
9				35.1	23.8	29.4
10				33.1	25.3	32.6
11				35.3	28.1	30.7
12				34.6	28.9	34
13				33.7	27.3	35.1
14				33.7	27.2	33.1
15				34.3	28.9	40.2
16				35.9	30.2	31.9
17				35.4	24.8	34.4
18				40.6	26.9	34.9
19				37.2	26.3	37
20				35.9	25.2	32.1
