# Supplementary material for: Acute infection with the U.S. isolate of Theileria orientalis genotype Ikeda is associated with decreased hematocrit and erythrocyte counts in experimentally infected cattle
Source: Front Vet Sci. 2026 Apr 10;13:1768408. doi: 10.3389/fvets.2026.1768408 (PMC13106022; doi:10.3389/fvets.2026.1768408)
Supplement: Supplementary file 4 [file Table_3.XLSX]

## Sheet: Sheet1
week	Calf #1	Calf #2	Calf #3	Calf #4	Calf #5	Calf #6
0	9.7	9.03	7.9	9.25	7.38	9.53
1	7.57	9.63	8.14	10.47	8.09	9.54
2	9.32	9.87	8.34	8.97	7.67	8.74
3	9.11	8.2	7.54	8.35	6.9	8.73
4	7.72	7.92	7.33	8.59	6.97	9.18
5	9.32	7.95	8.02	8.71	7.01	8.42
6	8.88	7.95	7.15	8.11	7.18	7.96
7	9.17	7.18	5.59	8.18	6.34	7.81
8	7.81	8.22	5.54	8.34	6.81	7.38
9				8.47	6.02	7.67
10				7.67	6.3	8.36
11				8.42	6.81	7.87
12				8.23	6.94	8.58
13				7.99	6.54	8.68
14				7.95	6.53	8.26
15				7.96	6.83	9.61
16				8.27	7.1	7.9
17				8.12	5.94	8.4
18				9.17	6.4	8.51
19				8.45	6.22	8.87
20				8.16	5.92	7.83
