# Supplementary material for: Acute infection with the U.S. isolate of Theileria orientalis genotype Ikeda is associated with decreased hematocrit and erythrocyte counts in experimentally infected cattle
Source: Front Vet Sci. 2026 Apr 10;13:1768408. doi: 10.3389/fvets.2026.1768408 (PMC13106022; doi:10.3389/fvets.2026.1768408)
Supplement: Supplementary file 5 [file Table_4.XLSX]

## Sheet: Temp
Temperature (°C)	week 0	week 1	week 2	week 3	week 4	week 5	week 6	week 7	week 8	week 9	week 10	week 11	week 12	week 13	week 14	week 15	week 16	week 17	week 18	week 19	week 20
calf #1	37.6	38.1	37.2	37.8	37.7	38.8333	38.2222	38.2222	38.8333
calf #2	38.2778	37.8889	38.4444	38.6111	38.6111	37.6111	37.8889	38.5	37.5556
calf #3	38.5	38.1111	38	37.8889	37.8889	38.5	37.7778	38.8333	38.6111
calf #4	38.1111	38	38.1	38.7222	38.6	38	38.4	37.7222	38.5	38.2778	38	38.2222	37.9	38	38.1	38	38	101.0	38.5	38.3	38
calf #5	37.8889	38.2222	38.4	38.2222	38.6111	37.8	38.3	37.7222	38	38.6111	37.8889	37.7	38.1	37.9	37.8	37.8	38.1	38.1	38.2	38.1	37.7778
calf #6	38.7222	38.3889	38.8	38.5	38.6111	38.5	38.3889	37.8	38.7222	37.7222	38.2222	38.4444	38.5	37.7222	37.8889	38.3889	38.5	38.4444	38.5	38.5	38.3333
